# Supplementary material for: Electrospun PMVEMA Nanofibers Developed as a Fast-Release Platform for Antineoplastic Drugs Tested in Glioblastoma Primary Cultures
Source: Pharmaceutics. 2025 Sep 8;17(9):1172. doi: 10.3390/pharmaceutics17091172 (PMC12473597; doi:10.3390/pharmaceutics17091172)
Supplement: Supplementary file 1 [file pharmaceutics-17-01172-s001.zip]

Archive with 1 entries (1 files):
- pharmaceutics-3774303-supplementary.pdf
